# Supplementary material for: Benchmarking OPLS-AA and OpenFF for HDI–PEG Thermoplastic Polyurethanes with Varying Soft-Segment Length
Source: Molecules. 2026 Apr 10;31(8):1259. doi: 10.3390/molecules31081259 (PMC13118691; doi:10.3390/molecules31081259)
Supplement: Supplementary file 1 [file molecules-31-01259-s001.zip]

Archive with 1 entries (1 files):
- molecules-4226108-supplementary.pdf
